# Supplementary material for: A High-Affinity Nanobody Selectively Recognizing KPC-2/KPC-3: Biochemical and Structural Insights
Source: Biomolecules. 2026 Feb 28;16(3):369. doi: 10.3390/biom16030369 (PMC13024528; doi:10.3390/biom16030369)
Supplement: Supplementary file 1 [file biomolecules-16-00369-s001.zip]

Archive with 2 entries (2 files):
- biomolecules-4093902-wb.pdf
- Original Figures SDS PAGE_WB.pdf
